# Supplementary material for: Poly-L-Lactic Acid Filler Increases Adipogenesis and Adiponectin in Aged Subcutaneous Tissue
Source: Polymers (Basel). 2025 Jun 30;17(13):1826. doi: 10.3390/polym17131826 (PMC12252205; doi:10.3390/polym17131826)
Supplement: Supplementary file 1 [file polymers-17-01826-s001.zip]

Archive with 1 entries (1 files):
- polymers-3656701-supplementary.pdf
